# Supplementary material for: Application of mendelian randomization to study the causal relationship between smoking and the risk of chronic obstructive pulmonary disease
Source: PLoS One. 2023 Jul 28;18(7):e0288783. doi: 10.1371/journal.pone.0288783 (PMC10381044; doi:10.1371/journal.pone.0288783)
Supplement: S7 File — (ZIP) [file pone.0288783.s012.zip]

Archive with 23 entries (22 files):
- Supplemenet material/
- Supplemenet material/Figure S1.pdf
- Supplemenet material/Figure S2.pdf
- Supplemenet material/Figure S3.pdf
- Supplemenet material/Figure S4.pdf
- Supplemenet material/Figure S5.pdf
- Supplemenet material/Figure S6.pdf
- Supplemenet material/Table S1.docx
- Supplemenet material/Table S2.docx
- Supplemenet material/Table S3.docx
- Supplemenet material/Table S4.docx
- Supplemenet material/Table S5.docx
- Supplemenet material/S1_File.pdf
- Supplemenet material/S1_Table.docx
- Supplemenet material/S2_File.pdf
- Supplemenet material/S2_Table.docx
- Supplemenet material/S3_File.pdf
- Supplemenet material/S3_Table.docx
- Supplemenet material/S4_File.pdf
- Supplemenet material/S4_Table.docx
- Supplemenet material/S5_File.pdf
- Supplemenet material/S5_Table.docx
- Supplemenet material/S6_File.pdf
